# Supplementary material for: Designing an intervention to improve cognitive evaluations in primary care
Source: Implement Sci Commun. 2025 Jan 16;6:9. doi: 10.1186/s43058-025-00693-1 (PMC11740457; doi:10.1186/s43058-025-00693-1)
Supplement: Supplementary file 3 — Additional file 3. CFIR-ERIC Mapping; this file contains the output of the CFIR-ERIC matching tool for this study. [file 43058_2025_693_MOESM3_ESM.xlsx]

## Sheet: Sheet1
ERIC Strategies	Cumulative Percent	Relative advantage	Adaptability	Complexity	Patient Needs & Resources	External Policy & Incentives	Networks & Communications	Culture	Tension for Change	Compatibility	Relative Priority	Organizational Incentives & Rewards	Available Resources	Access to knowledge & information	Knowledge & Beliefs about the Intervention	Self-efficacy	Individual Stage of Change
Identify and prepare champions	4.4762	0.448276	0.230769	0.3	0.047619	0.222222	0.173913	0.518519	0.478261	0.206897	0.178571	0.25	0.0434783	0.241379	0.4	0.296296	0.44
Assess for readiness and identify barriers and facilitators	3.56259	0.241379	0.307692	0.3	0.333333	0.037037	0.130435	0.407407	0.347826	0.344828	0.357143	0.125	0.130435	0.0689655	0.2	0.111111	0.12
Conduct local consensus discussions	3.38293	0.241379	0.307692	0.0666667	0.285714	0.222222	0.217391	0.222222	0.434783	0.413793	0.464286	0.0833333	0	0.103448	0.12	0	0.2
Promote adaptability	3.24321	0.241379	0.730769	0.4	0.142857	0	0	0.222222	0.173913	0.448276	0.178571	0.0416667	0.0434783	0.0689655	0.16	0.111111	0.28
Capture and share local knowledge	3.1903	0.172414	0.346154	0.266667	0.0952381	0.259259	0.26087	0.222222	0.130435	0.137931	0.142857	0.0833333	0.217391	0.310345	0.24	0.185185	0.12
Conduct educational meetings	3.13618	0.241379	0.115385	0.133333	0.0952381	0.148148	0.130435	0.222222	0.173913	0.103448	0.0714286	0	0	0.793103	0.56	0.148148	0.2
Alter incentive/allowance structures	3.1063	0.275862	0	0.0666667	0.0952381	0.407407	0	0.148148	0.217391	0.103448	0.392857	0.708333	0.173913	0	0.16	0.037037	0.32
Create a learning collaborative	3.08247	0.0689655	0.230769	0.333333	0	0.148148	0.347826	0.296296	0.0869565	0.137931	0.0357143	0.125	0.0869565	0.448276	0.16	0.296296	0.28
Conduct local needs assessment	2.99992	0.344828	0.346154	0.0333333	0.571429	0.0740741	0.0869565	0.222222	0.434783	0.206897	0.321429	0.0833333	0	0.0344828	0.24	0	0
Inform local opinion leaders	2.62619	0.275862	0.153846	0.133333	0	0.222222	0.217391	0.222222	0.391304	0.0344828	0.142857	0.166667	0	0.0689655	0.28	0.037037	0.28
Tailor strategies	2.59631	0.172414	0.346154	0.266667	0.142857	0.111111	0.0434783	0.296296	0.130435	0.37931	0.142857	0.166667	0.0869565	0	0.12	0.111111	0.08
Build a coalition	2.51194	0.137931	0.153846	0	0.142857	0.333333	0.391304	0.185185	0.0869565	0.206897	0.178571	0.166667	0.173913	0.0344828	0.16	0	0.16
Conduct cyclical small tests of change	2.33469	0.310345	0.230769	0.366667	0.0952381	0.037037	0.0869565	0	0.0434783	0.37931	0.0357143	0.125	0.130435	0.0344828	0.12	0.259259	0.08
Facilitation	2.24193	0.103448	0.269231	0.2	0	0.037037	0.26087	0.296296	0	0.241379	0.142857	0.0416667	0.0434783	0.103448	0.2	0.222222	0.08
Identify early adopters	2.15969	0.172414	0.269231	0.2	0	0.0740741	0.173913	0.111111	0.130435	0.103448	0.0714286	0.125	0	0.103448	0.2	0.185185	0.24
Develop educational materials	1.99971	0.137931	0.115385	0.133333	0.0952381	0.037037	0	0	0	0.0344828	0.0714286	0	0.0434783	0.586207	0.36	0.185185	0.2
Involve patients/consumers and family members	1.86747	0.0344828	0.0769231	0	0.714286	0.111111	0.0869565	0.111111	0.217391	0.103448	0.178571	0.0416667	0	0.0344828	0	0.037037	0.12
Organize clinician implementation team meetings	1.81356	0.137931	0.0769231	0.2	0	0	0.521739	0.037037	0.0869565	0.137931	0.0357143	0.0833333	0.0869565	0.137931	0.04	0.111111	0.12
Conduct ongoing training	1.74809	0.0344828	0	0.366667	0	0.037037	0.0434783	0.037037	0	0	0.0357143	0	0.0869565	0.37931	0.12	0.407407	0.2
Develop a formal implementation blueprint	1.66905	0.0689655	0.0769231	0.433333	0.047619	0.0740741	0.130435	0.0740741	0.130435	0.0344828	0.142857	0.0833333	0.0434783	0.137931	0.04	0.111111	0.04
Conduct educational outreach visits	1.65972	0.103448	0.115385	0.0666667	0.047619	0	0.0434783	0.037037	0.0434783	0	0.142857	0.0416667	0	0.275862	0.28	0.222222	0.24
Access new funding	1.63357	0.103448	0	0.0333333	0	0.0740741	0.0434783	0	0	0.0344828	0.107143	0.375	0.782609	0	0.08	0	0
Provide ongoing consultation	1.54948	0.0344828	0.0769231	0.2	0.047619	0	0	0.148148	0.0434783	0.0344828	0.142857	0.0416667	0	0.172414	0.04	0.407407	0.16
Visit other sites	1.5455	0.206897	0.192308	0.0333333	0	0.0740741	0.0434783	0.111111	0.130435	0.103448	0.0357143	0.0416667	0.0869565	0.137931	0.12	0.148148	0.08
Obtain and use patients/consumers and family feedback	1.48728	0.0689655	0.0384615	0	0.761905	0	0	0.0740741	0.0869565	0.103448	0.0714286	0.125	0	0	0.04	0.037037	0.08
Fund and contract for clinical innovation	1.44812	0.137931	0	0.0333333	0	0.148148	0	0	0.0869565	0.103448	0.107143	0.208333	0.391304	0.0344828	0.04	0.037037	0.12
Model and simulate change	1.44423	0.103448	0.192308	0.266667	0	0.037037	0.0434783	0.0740741	0.130435	0.0344828	0	0	0	0.0689655	0.04	0.333333	0.12
Use advisory boards and workgroups	1.44399	0.103448	0.0384615	0	0.285714	0.148148	0.130435	0.222222	0.130435	0.0344828	0.0714286	0.0416667	0.0434783	0	0.08	0.0740741	0.04
Promote network weaving	1.41035	0.0344828	0.0384615	0	0	0.111111	0.565217	0.111111	0.0434783	0	0.0357143	0.0833333	0.0869565	0.103448	0.12	0.037037	0.04
Stage implementation scale up	1.40468	0.103448	0	0.3	0	0.037037	0	0.111111	0.0434783	0.103448	0.0714286	0.0416667	0.130435	0.0344828	0.2	0.148148	0.08
Audit and provide feedback	1.40459	0.103448	0.0384615	0.0333333	0.047619	0	0.173913	0.037037	0.173913	0.0689655	0.142857	0.208333	0	0.0344828	0.04	0.222222	0.08
Distribute educational materials	1.37521	0.103448	0.115385	0.0333333	0.047619	0	0.0434783	0.037037	0.130435	0	0.0357143	0	0	0.551724	0.16	0.037037	0.08
Involve executive boards	1.33262	0.0344828	0	0	0.047619	0.407407	0.0869565	0.185185	0.130435	0.0344828	0.107143	0.125	0.173913	0	0	0	0
Increase demand	1.26841	0.241379	0.0384615	0.0333333	0.0952381	0	0	0.037037	0.130435	0	0.285714	0.0833333	0.0434783	0	0.2	0	0.08
Mandate change	1.24675	0.0689655	0	0.0666667	0	0.148148	0.0434783	0.111111	0.130435	0.0344828	0.321429	0.125	0	0	0.04	0.037037	0.12
Make training dynamic	1.2001	0	0	0.1	0	0	0	0	0	0.0344828	0.0714286	0.0833333	0	0.103448	0	0.407407	0.4
Provide local technical assistance	1.17531	0	0.0384615	0.166667	0.047619	0.0740741	0.0869565	0	0	0.137931	0	0	0	0.241379	0	0.222222	0.16
Recruit, designate and train for leadership	1.16235	0.0344828	0	0.0666667	0	0	0.173913	0.333333	0.0434783	0	0.107143	0.208333	0.0434783	0.0344828	0.04	0.037037	0.04
Purposely reexamine the implementation	1.1475	0.0689655	0.115385	0.166667	0.047619	0.111111	0.0434783	0.0740741	0.0434783	0.275862	0.0357143	0.0416667	0.0434783	0	0.04	0	0.04
Use an implementation adviser	1.14229	0.0689655	0.0769231	0.1	0.047619	0.037037	0.0869565	0.037037	0.130435	0.103448	0.0714286	0	0.130435	0.137931	0	0.0740741	0.04
Facilitate relay of clinical data to providers	1.13053	0.103448	0.0384615	0.0333333	0.0952381	0.037037	0.0434783	0.037037	0.217391	0.0344828	0.0714286	0.0416667	0	0.103448	0.12	0.0740741	0.08
Shadow other experts	1.0288	0.0344828	0.115385	0.0666667	0	0	0	0.0740741	0.0434783	0.0344828	0	0	0	0.206897	0.04	0.333333	0.08
Develop and implement tools for quality monitoring	0.944876	0.0689655	0	0.0666667	0.142857	0.111111	0	0.037037	0.0869565	0.0344828	0.0714286	0.208333	0	0	0	0.037037	0.08
Develop academic partnerships	0.791832	0	0	0	0.047619	0.111111	0.0869565	0	0.0434783	0	0	0.0416667	0.0434783	0.103448	0.12	0.0740741	0.12
Provide clinical supervision	0.745107	0	0	0.0666667	0.047619	0	0.0434783	0.037037	0	0.103448	0	0.0833333	0	0.172414	0	0.111111	0.08
Obtain formal commitments	0.739399	0.0689655	0	0	0	0.148148	0.0869565	0.037037	0	0	0.142857	0.125	0.130435	0	0	0	0
Create or change credentialing and/or licensure standards	0.73461	0.0344828	0.0384615	0	0	0.185185	0	0	0.0434783	0	0.142857	0.166667	0.0434783	0	0	0	0.08
Prepare patients/consumers to be active participants	0.713371	0	0	0	0.47619	0	0	0.0740741	0.0869565	0.0344828	0	0.0416667	0	0	0	0	0
Place innovation on fee for service lists/formularies	0.706304	0.0344828	0	0	0	0.185185	0	0	0.0434783	0.0344828	0.0714286	0.0833333	0.173913	0	0	0	0.08
Use train the trainer strategies	0.69088	0	0	0.0666667	0	0.037037	0.0869565	0	0	0	0	0.0416667	0.0869565	0.103448	0.04	0.148148	0.08
Use other payment schemes	0.686968	0	0	0	0	0.148148	0	0	0	0	0.0714286	0.25	0.217391	0	0	0	0
Intervene with patients/consumers to enhance uptake & adherence	0.683255	0.0689655	0.0769231	0.0333333	0.238095	0.037037	0	0.037037	0	0.0344828	0.0357143	0.0416667	0	0	0	0	0.08
Change physical structure and equipment	0.656709	0.0344828	0	0.0333333	0	0	0	0	0	0.0689655	0	0.0416667	0.478261	0	0	0	0
Centralize technical assistance	0.646949	0	0	0.1	0	0	0.26087	0.037037	0	0.103448	0	0	0	0.0344828	0	0.111111	0
Use data experts	0.616599	0.103448	0.0769231	0.0333333	0	0.037037	0.0434783	0	0.173913	0	0.0714286	0	0	0	0.04	0.037037	0
Develop resource sharing agreements	0.560983	0.0689655	0	0	0	0	0.0434783	0	0	0.0344828	0	0.0416667	0.26087	0.0344828	0	0.037037	0.04
Develop and organize quality monitoring systems	0.558272	0.0344828	0.0384615	0.1	0	0.148148	0	0	0.0869565	0.0344828	0	0.0416667	0	0	0	0.0740741	0
Create new clinical teams	0.551527	0.0689655	0	0.0333333	0.0952381	0	0.130435	0.037037	0	0.0689655	0	0	0.0434783	0	0	0.0740741	0
Use mass media	0.498977	0	0	0	0	0.148148	0.0869565	0	0.0434783	0.0344828	0.0714286	0	0	0.0344828	0.08	0	0
Revise professional roles	0.495757	0	0.0384615	0.0333333	0	0.037037	0	0.037037	0	0.103448	0	0.125	0.0869565	0.0344828	0	0	0
Make billing easier	0.482308	0	0.0384615	0.0333333	0	0.0740741	0	0	0	0	0.0357143	0.0833333	0.217391	0	0	0	0
Develop disincentives	0.467312	0.0344828	0	0	0	0.0740741	0	0.037037	0.0869565	0	0.0714286	0.0833333	0	0	0	0	0.08
Work with educational institutions	0.420628	0.0344828	0	0	0	0.037037	0.0434783	0.037037	0	0.0344828	0	0.0416667	0.0434783	0.0689655	0.04	0	0.04
Change liability laws	0.415445	0.0344828	0	0	0	0.185185	0	0	0.0434783	0.0689655	0	0.0833333	0	0	0	0	0
Change record system	0.367035	0	0	0	0.047619	0.037037	0.0869565	0	0.0434783	0	0.0714286	0	0.0434783	0	0	0.037037	0
Change accreditation or membership reqs	0.341679	0.0344828	0	0	0	0.148148	0	0	0	0	0.0357143	0.0833333	0	0	0	0	0.04
Alter patient/consumer fees	0.333132	0	0	0	0	0.0740741	0	0	0	0	0	0.0416667	0.217391	0	0	0	0
Start a dissemination organization	0.292128	0	0	0	0.047619	0	0.130435	0.0740741	0	0	0	0	0	0	0.04	0	0
Develop an implementation glossary	0.179336	0	0	0.0333333	0	0.037037	0	0	0	0	0	0	0	0.0689655	0.04	0	0
Use capitated payments	0.164337	0	0	0	0	0	0	0	0	0	0.0357143	0.0416667	0.0869565	0	0	0	0
Remind clinicians	0.153675	0	0	0	0	0	0.0434783	0	0	0	0.0357143	0	0	0.0344828	0	0	0.04
Use data warehousing techniques	0.124542	0	0.0769231	0	0.047619	0	0	0	0	0	0	0	0	0	0	0	0
Change service sites	0.114998	0	0	0	0	0.037037	0	0	0	0.0344828	0	0	0.0434783	0	0	0	0
